# Supplementary material for: Monitoring Low Molecular Weight Heparins at Therapeutic Levels: Dose-Responses of, and Correlations and Differences between aPTT, Anti-Factor Xa and Thrombin Generation Assays
Source: PLoS One. 2015 Jan 27;10(1):e0116835. doi: 10.1371/journal.pone.0116835 (PMC4308107; doi:10.1371/journal.pone.0116835)
Supplement: S1 File — (TXT) [file pone.0116835.s001.txt]

subject	conc	enoxaFORaptt	enoxaHCJaptt	enoxaACTINFSLaptt	enoxaPTTAUTOMATaptt	enoxaANTIXA	enoxaTGRBlag	enoxaTGRBpeak	enoxaTGRBauc	enoxaTGRCauc	tinzaFORaptt	tinzaHCJaptt	tinzaACTINFSLaptt	tinnzaPTTAUTOMATaptt	tinzaANTIXA	tinzaTGRBlag	tinzaTGRBpeak	tinzaTGRBauc	tinzaTGRCauc
1	0	31	36.3	25.7	28.4	0.04	4.9	514.1	2972	2979.9	31	36.3	25.7	28.4	0.04	4.9	514.1	2972	2979.9
1	0.5	46.7	49.9	37.7	43.3	0.46	13.3	41.6	842.8	1178.3	62.2	57	48.8	59.3	0.45	41.8	6.2	20.2	577.5
1	1	56.5	65.6	51.1	61.3	1.02	36.5	3	21.3	526.2	110.4	151.6	73.4	93.2	0.97	45	2.9	3.8	145.4
1	1.5	66.1	92.8	61.6	77	1.47	27.6	0.9	6.6	233.7	187.1	200.7	93.4	122.9	1.15	43.5	1.1	2.1	110.9
2	0	38.3	33.4	25.1	29	0.05	4	506.3	3000.5	2986.4	38.3	33.4	25.1	29	0.05	4	506.3	3000.5	2986.4
2	0.5	45.6	41.2	37.1	46.7	0.56	9.9	25.8	638.4	1260.4	67.2	49.5	48.1	65	0.51	15.6	13.7	216.5	861.7
2	1	66.2	63.2	50	67.2	1.12	25.1	5.6	62.9	720.7	130.7	124.2	73.3	104.1	1.03	2.7	2.2	24.5	377.9
2	1.5	64.8	81.8	60.1	83.4	1.58	11.9	2.2	28	465.0	197.3	201.3	110.6	150	1.33	24.3	1.4	11.9	189.5
3	0	38.8	44.8	28.9	29.3	0.04	4.3	559.9	3084	3001.1	38.8	44.8	28.9	29.3	0.04	4.3	559.9	3084	3001.1
3	0.5	49.3	61.9	44.7	50.9	0.54	15.8	31.7	752.6	1399.8	78.3	79	55.7	64	0.45	20.9	14.8	230	960.0
3	1	66.7	74.9	57.3	67.8	1.02	21.3	11.9	237.1	804.2	138.6	165.1	112.7	129.6	0.98	34.9	1.4	8.1	204.5
3	1.5	79.1	86.9	79.4	96.5	1.46	13.6	2.3	24.5	275.6	179.3	197.8	135.4	150	1.09	33.8	2.5	12.7	126.3
4	0	34.4	42.7	28.7	29.3	0.01	4.4	443	2681.8	2752.1	34.4	42.7	28.7	29.3	0.01	4.4	443	2681.8	2752.1
4	0.5	39.9	36.2	33.7	39.8	0.64	7.3	60	825.3	924.6	87	72.2	70.8	87.4	0.58	27.8	4.5	36.4	385.2
4	1	94.2	41.7	37.6	48.5	1.23	16.7	8.7	195.3	393.6	178	123.7	122.5	150	1.06	6.9	1.6	24	120.0
4	1.5	140.5	112.2	113.1	135.9	2.11	1.5	1.5	28.9	185.3	260.8	310.8	150	150	1.52	9.5	1.9	19	NA
5	0	34.3	45.5	28.7	30.3	0.05	5.3	527.6	3232.7	2920.5	34.3	45.5	28.7	30.3	0.05	5.3	527.6	3232.7	2920.5
5	0.5	50.3	56.7	40.1	49.2	0.6	10.4	63.7	1155.6	1264.3	70.2	57.5	51.4	70.4	0.5	2	8.4	129.7	842.5
5	1	74	77	58.6	79.8	1.31	31.1	5.1	49.8	422.3	109.3	88.6	89.5	127.2	1.01	6.8	1.4	17.2	166.5
5	1.5	83.7	90.4	72.9	100.9	2	35	1.8	7.4	NA	179.6	143.2	137.2	150	1.47	14.3	1.5	13.8	NA
6	0	34.4	42.5	31	33	0	6	477.1	3193.2	3039.5	34.4	42.5	31	33	0	6	477.1	3193.2	3039.5
6	0.5	62.9	75.2	50.9	59.4	0.57	10.9	67.5	1164.8	1237.3	90.5	93.6	62.1	75.1	0.37	20.1	12.7	165.2	1051.9
6	1	87.1	94.4	80.9	100.3	1.24	22.2	5	76.2	NA	161.9	188	110.1	139	0.9	41.8	1.8	4.3	369.5
6	1.5	113.9	141.7	91.2	117.6	1.64	34.7	2.3	11.5	189.5	202.2	283	150	150	1.28	33.6	1.3	15.8	NA
7	0	36.1	42.2	27	29.3	0.02	6.3	318.5	2630.4	2287.5	36.1	42.2	27	29.3	0.02	6.3	318.5	2630.4	2287.5
7	0.5	45.8	58.1	47	55	0.61	15.2	10	220.4	1107.7	90.2	66.2	65.3	84	0.6	32.7	2	13.8	518.1
7	1	54.4	64.2	49.6	63.8	1.15	28.1	3.7	34.5	649.9	122.3	122	116	148.9	1.31	44.4	2.9	6.7	164.3
7	1.5	74.8	106.9	76	99.8	1.57	45.4	5.2	8.5	375.5	188	304	150	150	1.66	42	1.5	4.2	124.7
8	0	33.4	39.5	27.1	27.5	0.03	5	367.4	2565.6	NA	33.4	39.5	27.1	27.5	0.03	5	367.4	2565.6	NA
8	0.5	49.1	49.6	40.1	44.3	0.51	5.5	12.3	324.3	NA	92.9	78.4	64.4	76.3	0.53	39	1.8	5.4	NA
8	1	72	76.9	59.6	68.2	1.1	7.7	5.1	81.8	NA	180.9	146	123.2	147.3	1	38.8	1	4.1	NA
8	1.5	86.7	85	67.8	81.7	1.54	NA	NA	NA	NA	261.6	176.3	150	150	1.39	26.3	0.9	5.7	NA
9	0	33.7	41.4	25.7	28.2	0.03	5.8	371	2809.9	2456.2	33.7	41.4	25.7	28.2	0.03	5.8	371	2809.9	2456.2
9	0.5	45.4	59.1	37.8	44.6	0.56	4.6	7.5	154.6	NA	63.6	84.6	63.2	83.5	0.61	32.2	1.4	8.4	324.0
9	1	65.6	74.1	50.6	64.7	1.06	46.4	1.6	2.3	420.9	152.8	127.6	112.6	150	1.21	8.9	1	9.4	80.0
9	1.5	77	80.1	65.5	86.9	1.53	9.9	1.4	15.5	225.6	261.6	330.1	150	150	1.82	42.2	1.4	3.8	33.6
10	0	30.4	31.6	25.7	27.3	0.04	6.1	544.1	3334.1	3222.0	30.4	31.6	25.7	27.3	0.04	6.1	544.1	3334.1	3222.0
10	0.5	43.7	45.9	36.1	42.3	0.61	20.1	12.2	192.4	1322.3	69.8	59.5	45.1	54	0.59	37.3	2.4	16.5	633.1
10	1	56.6	60.5	46.2	56.4	1.16	29.1	2.5	23.7	542.8	114	124.4	73	95	1.16	15.1	1.3	11.7	229.8
10	1.5	65.8	80	56.4	71.6	1.89	23.4	1.2	8.2	242.6	183.9	148.7	97.5	136.3	1.51	26	1.5	8.6	93.3
Explanation of column titles																			
Subject 	subject number																		
conc 	concentration of LMWH (IU/ml)																		
enoxaFORaptt 	"Heparinization with enoxaparin; whole blood aPTT as measured using Free Oscillation Rheometry (FOR) and the MRX931 reagent (s)."																		
enoxaHCJaptt 	"Heparinization with enoxaparin; whole blood aPTT as measured with the Hemachron Jr apparatus (s)."																		
enoxaACTINFSLaptt 	"Heparinization with enoxaparin; plasma aPTT as measured with the Actin-FSL reagent (s)."																		
enoxaPTTAUTOMATaptt 	"Heparinization with enoxaparin; plasma aPTT as measured with the PTT-Automat reagent (s)."																		
enoxaANTIXA 	"Heparinization with enoxaparin; anti-FXa activity (IU/ml). "																		
enoxaTGRBlag 	"Heparinization with enoxaparin; thrombin generation, reagent B, lag time (s)."																		
enoxaTGRBpeak 	"Heparinization with enoxaparin, reagent B; peak thrombin generation (nM/s)."																		
enoxaTGRBauc 	"Heparinization with enoxaparin, reagent B; area under curve (nM). = ETP (Endogenour thrombin potential)."																		
enoxaTGRCauc 	"Heparinization with enoxaparin, reagent C; area under curve (nM). = ETP (Endogenour thrombin potential)."																		
tinzaFORaptt 	"Heparinization with tinzaparin; whole blood aPTT as measured using Free Oscillation Rheometry (FOR) and the MRX931 reagent (s)."																		
tinzaHCJaptt 	"Heparinization with tinzaparin; whole blood aPTT as measured with the Hemachron Jr apparatus (s)."																		
tinzaACTINFSLaptt 	"Heparinization with tinzaparin; plasma aPTT as measured with the Actin-FSL reagent (s)."																		
tinnzaPTTAUTOMATaptt 	"Heparinization with tinzaparin; plasma aPTT as measured with the PTT-Automat reagent (s)."																		
tinzaANTIXA 	"Heparinization with tinzaparin; anti-FXa activity (IU/ml). "																		
tinzaTGRBlag 	"Heparinization with tinzaparin, reagent B; thrombin generation lag time (s)."																		
tinzaTGRBpeak 	"Heparinization with tinzaparin, reagent B; peak thrombin generation (nM/s)."																		
tinzaTGRBauc	"Heparinization with tinzaparin, reagent B; area under curve (nM) = ETP (Endogenour thrombin potential)."																		
tinzaTGRCauc	"Heparinization with tinzaparin, reagent C; area under curve (nM) = ETP (Endogenour thrombin potential)."																		
